# Supplementary material for: Effects of Abelmoschus manihot Flower Extract on Enhancing Sexual Arousal and Reproductive Performance in Zebrafish
Source: Molecules. 2022 Mar 29;27(7):2218. doi: 10.3390/molecules27072218 (PMC9000255; doi:10.3390/molecules27072218)
Supplement: Supplementary file 1 [file molecules-27-02218-s001.zip]

Archive with 1 entries (1 files):
- molecules-1650301-supplementary.pdf
